# Supplementary material for: Effect of Alkylresorcinols Isolated from Wheat Bran on the Oxidative Stability of Minced-Meat Models as Related to Storage
Source: Antioxidants (Basel). 2024 Jul 30;13(8):930. doi: 10.3390/antiox13080930 (PMC11351659; doi:10.3390/antiox13080930)
Supplement: Supplementary file 1 [file antioxidants-13-00930-s001.zip]

Archive with 1 entries (1 files):
- antioxidants-3118775-supplementary.pdf
